# Supplementary material for: Genome Assembly Revealed MdZAT5 Coordinates Anthocyanin Biosynthesis in Apple Fruit Peel and Flesh by Interacting With MdHY5
Source: Plant Biotechnol J. 2025 Nov 3;24(3):1655–77. doi: 10.1111/pbi.70434 (PMC12946501; doi:10.1111/pbi.70434)
Supplement: Supplementary file 2 — Table S1: Summary of the sequencing data for ‘Royalty’ genome assembly. TABLE S2: Summary of genome assembly characteristics based on Hi‐C data. TABLE S3: Summary of Hi‐C read mapping results. TABLE S4: Assessment of genome assembly completeness using BUSCO. TABLE S5: Assessment of genome assembly completeness using CEGMA. TABLE S6: Assessment of genome assembly quality using Merqury. TABLE S7: Assessment of genome assembly quality using Illumina read mapping. TABLE S8: Summary of gene prediction results for the ‘Royalty’ genome. TABLE S9: Summary of gene annotation results based on different databases. TABLE S10: Summary of non‐coding RNA prediction. TABLE S11: Statistics of chromosome assembly for the two haplotypes of the ‘Royalty’ genome. TABLE S12: Statistical analysis of gene function annotation results for the ‘Royalty’ haplotype genome. TABLE S13: Primers used in this study. [file PBI-24-1655-s002.xlsx]

## Sheet: 1
Table S1 Summary of the sequencing data for ‘Royalty’ genome assembly.
Libraries	Insert size (bp)	Total data (Gb)	Read length (bp)	Sequence coverage (X)	Genome coverage (X)
HiC reads	350	173.84	150	248.88	105.309
HiFi reads	-	71.17	-	101.89	257.228
Total	-	245.01	-	350.76	362.537

## Sheet: 2
Table S2 Summary of the genome characteristics of assemble using HiC data.
Sequeues ID	Cluster number	Sequeues Length
chr01	1	33631469
chr02	2	42819032
chr03	1	43307634
chr04	2	32644104
chr05	1	41706071
chr06	3	30716038
chr07	1	53941136
chr08	1	41455528
chr09	4	35028773
chr10	1	36098500
chr11	1	38296742
chr12	3	29511148
chr13	2	47162369
chr14	5	33901824
chr15	2	36532749
chr16	1	29839158
chr17	2	36255732

## Sheet: 3
Table S3 Summary of HiC mapping.
Class	Scaffold Number	Length
Placed	17	642848007
Total	787	675823481
Percentage of the genome	0.9512

## Sheet: 4
Table S4 Assembly assessments by BUSCO.
Assembly Feature	BUSCO notation assessment results
Complete BUSCOs	0.989
Complete and single-copy BUSCOs(C)	0.633
Complete Duplicated BUSCOs(D)	0.356
Fragmented BUSCOs(F)	0.006
Missing BUSCOs(M)	0.005
Total BUSCO groups searched	1614

## Sheet: 5
Table S5 Assembly assessments using CEGMA.
Assembly	Complete(core gene>70%)		Complete + Partial
	# Prots	% Completeness	# Prots	% Completeness
‘Royalty’	234	94.35	240	96.77

## Sheet: 6
Table S6 Assembly assessments by Merqury.
Assembly	Kmer only in genome	Common Kmer in genome and reads	QV	Error rate	Kmer in genome	Kmer in reads	Completeness (%)
‘Royalty’	218889	675807427	47.6829	1.705e-05	359269055	459514083	78.1846

## Sheet: 7
Table S7 Assembly assessments by Illumina read mapping.
Assembly	Mapping rate (%)	Average sequencing depth	Coverage (%)	Coverage at least 4X (%)	Coverage at least 10X (%)	Coverage at least 20X (%)	All SNP		Heterozygosis SNP		Homology SNP
							Number	Percentage (%)	Number	Percentage (%)	Number	Percentage (%)
‘Royalty’	99.11	43.76	99.91	99.85	99.61	95.34	5486594	0.81359	5486345	0.81355	249	4e-05

## Sheet: 8
Table S8 Summary of gene prediction of ‘Royalty’.
	Gene set	Number	Average gene length (bp)	Average CDS length (bp)	Average exons per gene	Average exon length (bp)	Average intron length (bp)
De novo	Augustus	48128	2177.43	1023.97	4.1	249.75	373.28
	GlimmerHMM	79358	6637.23	688.83	3	229.61	2957.65
	Geneid	73807	3812.25	769	3.9	197.18	1069.5
	Snap	48445	5683.46	585.12	3.7	158.14	1926.01
	Genscan	45900	8956.54	1233.18	6.1	202.16	1523.49
Homolog	Pyrus communis	77327	483.72	680.53	1.98	343.11	367.38
	Malus domestica ‘Golden Delicious’	81994	405.42	643.39	2.1	306.96	384.59
	Prunus persica	17795	421.02	868.66	3.25	267.46	409.72
	Arabidopsis thaliana	9250	626.79	797.99	1.68	474.29	359.49
	Fragaria vesca	10507	371.73	768.54	3.25	236.22	379.02
	Malus domestica ‘Hanfu’	81847	350.65	600.55	2.23	269.1	512.86
RNA-seq	Cufflinks	45310	5312.95	1863.95	6.18	301.43	665.35
	PASA	35012	4815.26	1499.1	5.56	269.69	727.44
EVM		52922	3157.69	1016.04	4.38	231.71	632.7
PASA-update		52824	3282.86	1120.53	4.44	252.26	628.23
Final set		46507	3469.59	1215.73	4.78	254.44	596.57

## Sheet: 9
Table S9 Summary of gene annotations using different databases.
Database			Annotated Number	Annotated Percent(%)
NR			43199	92.9
Swiss-Prot			31834	68.4
KEGG			29247	62.9
InterPro	All		40852	87.8
	Pfam		28152	60.5
	GO	BP	10280	22.1
		CC	3473	7.47
		MF	15678	33.71
Annotated			44082	94.8
Total			46507	-

## Sheet: 10
Table S10 Summary of non-coding RNA predication.
Type		Copy (w*)	Average length (bp)	Total length (bp)	% of genome
miRNA		1090	146.75	159954	0.023668
tRNA		3981	75.69	301332	0.044587
rRNA	rRNA	7723	374.77	2894360	0.428272
	18S	1163	1684.22	1958749	0.289831
	28S	4411	142.96	630589	0.093307
	5.8S	1112	162.39	180575	0.026719
	5S	1037	120.01	124447	0.018414
snRNA	snRNA	805	111.07	89411	0.01323
	CD-box	473	102.92	48681	0.007203
	HACA-box	67	127.46	8540	0.001264
	splicing	265	121.47	32190	0.004763

[truncated: 3 more sheets: 11, 12, 13]
